# Supplementary material for: AcrIF9 tethers non-sequence specific dsDNA to the CRISPR RNA-guided surveillance complex
Source: Nat Commun. 2020 Jun 1;11:2730. doi: 10.1038/s41467-020-16512-1 (PMC7264359; doi:10.1038/s41467-020-16512-1)
Supplement: Supplementary file 4 — Source Data [file 41467_2020_16512_MOESM4_ESM.xlsx]

## Sheet: Fig. 2a
Unannotated																Annotated
															Same image as: Supp. Fig. 3 tab; 3A replicate 3
															Same image as: Fig. 3 tab; 3B replicate 3

## Sheet: Supp Fig. 3
Unannotated																	Annotated

## Sheet: Supp Fig. 6b
Unannotated															Annotated
